# Supplementary material for: m6A methylation-mediated regulation of LncRNA MEG3 suppresses ovarian cancer progression through miR-885-5p and the VASH1 pathway
Source: J Transl Med. 2024 Jan 29;22:113. doi: 10.1186/s12967-024-04929-x (PMC10823642; doi:10.1186/s12967-024-04929-x)
Supplement: Supplementary file 1 — Additional file 1: The name of the top 50 downregulated genes in gynecological malignancies, including ovarian cancer, cervical cancer, endometrial cancer, and uterine sarcoma. [file 12967_2024_4929_MOESM1_ESM.xlsx]

## Sheet: ov
Gene Symbol	Gene ID	Median (Tumor)	Median (Normal)	Log2(Fold Change)	adjp
AL162151.3	ENSG00000234648.1	0	911.942	-9.834	2.82e-254
STAR	ENSG00000147465.11	0.225	565.31	-8.853	1.35e-168
MEG3	ENSG00000214548.14	5.825	1412.42	-7.694	3.3e-149
DLK1	ENSG00000185559.13	0.15	224.068	-7.613	3.23e-81
PROK1	ENSG00000143125.5	0.13	188.229	-7.388	4.6e-205
C7	ENSG00000112936.18	6.245	1125.62	-7.281	2.26e-97
WFIKKN2	ENSG00000173714.7	0.055	117.136	-6.807	6.92e-220
DIO3OS	ENSG00000258498.6	0.64	179.538	-6.782	1.08e-222
MIR202HG	ENSG00000166917.8	0	101.969	-6.686	1.96e-155
PLA2G2A	ENSG00000188257.10	1.035	192.51	-6.571	1.53e-88
WISP2	ENSG00000064205.10	0.885	154.61	-6.367	1.06e-183
GSTM5	ENSG00000134201.10	0.75	135.904	-6.29	4.09e-207
PLIN5	ENSG00000214456.8	0.71	120.529	-6.151	1.31e-194
ADH1B	ENSG00000196616.12	0.21	83.372	-6.124	1.95e-96
FOXL2NB	ENSG00000206262.8	0.12	74.731	-6.079	1.61e-173
MUM1L1	ENSG00000157502.12	0.505	96.268	-6.014	1.16e-210
PLA2G5	ENSG00000127472.10	0.52	94.959	-5.98	1.03e-212
KLHDC8A	ENSG00000162873.14	3.975	309.779	-5.965	1.25e-101
ARX	ENSG00000004848.6	0.04	63.831	-5.962	5.83e-177
CACNA1H	ENSG00000196557.10	1.02	123.656	-5.947	5.7e-187
PEG3	ENSG00000198300.12	1.34	138.942	-5.902	7.57e-118
CSDC2	ENSG00000172346.14	1.205	130.63	-5.9	2.15e-183
SPRR2F	ENSG00000244094.1	0.14	66.176	-5.881	1.47e-116
ABCA8	ENSG00000141338.13	0.35	76.968	-5.852	1.13e-253
GATA4	ENSG00000136574.17	0.57	89.551	-5.85	3.97e-112
C11orf96	ENSG00000187479.5	8.32	498.741	-5.745	4.55e-125
FAM153B	ENSG00000182230.11	1.675	136.967	-5.689	1.14e-129
C4BPB	ENSG00000123843.12	0.1	53.613	-5.634	1.97e-175
NR4A1	ENSG00000123358.19	21.359	1021.02	-5.514	9.34e-90
TSPYL2	ENSG00000184205.14	9.07	453.056	-5.495	1.64e-190
PRRT2	ENSG00000167371.16	1.35	104.09	-5.483	8.51e-165
SIGLEC11	ENSG00000161640.15	0.46	63.702	-5.47	4.09e-146
ABCA10	ENSG00000154263.17	0.2	52.075	-5.467	6.12e-282
RP4-781K5.2	ENSG00000228830.1	0	42.784	-5.452	2.64e-84
HIST2H2AA3	ENSG00000203812.2	0	42.717	-5.45	4.53e-33
AL442127.1	ENSG00000278371.2	0	39.903	-5.354	1.29e-62
MYH11	ENSG00000133392.16	2.465	131.995	-5.262	4.27e-95
PODN	ENSG00000174348.13	4.055	190.737	-5.245	9.55e-111
GPRASP1	ENSG00000198932.12	0.48	54.503	-5.229	1.76e-270
AC006449.2	ENSG00000279119.1	0.135	41.214	-5.217	1.97e-94
PDGFRA	ENSG00000134853.11	3.03	148.775	-5.216	1.03e-127
INHA	ENSG00000123999.4	1.57	92.308	-5.182	1.41e-131
ECEL1	ENSG00000171551.11	1.185	76.627	-5.151	8.95e-92
ABCA6	ENSG00000154262.12	0.33	46.106	-5.146	5.42e-228
GREB1	ENSG00000196208.13	4.75	200.241	-5.129	2.77e-100
RP11-394O4.5	ENSG00000269936.3	0.99	68.239	-5.121	1.14e-172
FAM150B	ENSG00000189292.15	1.065	70.131	-5.106	4.91e-93
TNXB	ENSG00000168477.17	3.2	141.292	-5.082	1.38e-122
CD22	ENSG00000012124.14	4.175	173.711	-5.077	1.87e-79
PDK4	ENSG00000004799.7	4.54	184.752	-5.067	5.93e-141

## Sheet: cesc
Gene Symbol	Gene ID	Median (Tumor)	Median (Normal)	Log2(Fold Change)	adjp
DES	ENSG00000175084.11	2.39	770.418	-7.83	4.55e-25
HSPB6	ENSG00000004776.11	3.605	749.559	-7.349	1.05e-32
MYH11	ENSG00000133392.16	3.425	644.527	-7.189	9.03e-24
ACTG2	ENSG00000163017.13	3.445	624.041	-7.136	1.35e-17
WISP2	ENSG00000064205.10	0.995	274.221	-7.108	1.92e-27
CNN1	ENSG00000130176.7	3.63	557.759	-6.915	5.91e-22
PCP4	ENSG00000183036.10	0.31	150.143	-6.85	1.39e-24
APOD	ENSG00000189058.8	3.68	525.227	-6.813	8.8e-24
FXYD1	ENSG00000266964.5	1.975	319.417	-6.751	5.2e-32
CCL14	ENSG00000276409.4	1.875	304.732	-6.733	6.86e-26
MEG3	ENSG00000214548.14	2.725	353.507	-6.572	6.13e-30
PI16	ENSG00000164530.13	0.16	107.858	-6.552	2.88e-42
C7	ENSG00000112936.18	0.17	107.649	-6.537	7.31e-38
ADAM33	ENSG00000149451.17	0.925	175.824	-6.521	2.99e-55
MASP1	ENSG00000127241.16	0.595	109.318	-6.112	1.29e-49
IGFBP5	ENSG00000115461.4	10.1	680.428	-5.94	4.31e-15
LMOD1	ENSG00000163431.12	1.36	136.522	-5.865	2.43e-38
ADH1B	ENSG00000196616.12	0.03	58.61	-5.855	8.5e-58
OGN	ENSG00000106809.10	0.09	59.079	-5.784	5.31e-44
PDK4	ENSG00000004799.7	0.74	94.418	-5.777	5.14e-27
PRELP	ENSG00000188783.5	1.56	136.503	-5.747	1.12e-25
HAND2	ENSG00000164107.8	0.535	80.599	-5.732	1.24e-48
DPT	ENSG00000143196.4	1.355	122.938	-5.718	7.54e-30
C11orf96	ENSG00000187479.5	6.355	378.066	-5.688	1.31e-22
ACTA2	ENSG00000107796.12	64.464	3368.05	-5.685	2.38e-16
C2orf40	ENSG00000119147.9	0.19	60.229	-5.685	3.02e-42
FHL1	ENSG00000022267.16	4.36	274.43	-5.683	2.15e-26
LGI4	ENSG00000153902.13	0.935	92.18	-5.59	1.3e-65
AL442127.1	ENSG00000278371.2	0	44.47	-5.507	1.42e-07
HSPB7	ENSG00000173641.17	0.41	60.572	-5.449	2.94e-49
CSDC2	ENSG00000172346.14	0.325	55.149	-5.405	3.57e-60
ACKR1	ENSG00000213088.9	2.94	165.615	-5.402	3.55e-19
MRGPRF	ENSG00000172935.8	1.91	114.308	-5.308	7.13e-36
RP11-394O4.5	ENSG00000269936.3	0.83	71.322	-5.305	2.33e-46
PGM5	ENSG00000154330.12	0.37	52.68	-5.292	4.42e-36
EMX2	ENSG00000170370.11	0.585	60.9	-5.287	2.24e-14
DIO3OS	ENSG00000258498.6	1.545	95.962	-5.252	1.12e-24
GPX3	ENSG00000211445.11	24.006	949.286	-5.248	4.3e-13
PPP1R14A	ENSG00000167641.10	3.315	158.561	-5.209	8.7e-24
MFAP4	ENSG00000166482.11	6.795	283.518	-5.19	3.09e-15
FGF7	ENSG00000140285.9	0.655	59.05	-5.181	6.75e-31
TNXB	ENSG00000168477.17	3.025	142.547	-5.156	1.92e-34
SPARCL1	ENSG00000152583.12	19.845	737.193	-5.146	2.08e-20
ACTA2-AS1	ENSG00000180139.11	0.28	43.35	-5.115	4.12e-61
TAGLN	ENSG00000149591.16	132.123	4565	-5.1	4.49e-12
CXCL12	ENSG00000107562.16	4.11	169.67	-5.062	1.03e-24
ZBTB16	ENSG00000109906.13	0.12	36.279	-5.057	2.39e-87
PODN	ENSG00000174348.13	2.175	104.727	-5.057	4.82e-25
DCN	ENSG00000011465.16	42.833	1416.39	-5.015	2.84e-14
F10	ENSG00000126218.11	0.43	44.941	-5.006	1.22e-42

## Sheet: ucec
Gene Symbol	Gene ID	Median (Tumor)	Median (Normal)	Log2(Fold Change)	adjp
DES	ENSG00000175084.11	4.816	2204.29	-8.567	2.71e-54
MYH11	ENSG00000133392.16	3.485	1425.15	-8.313	9.35e-61
ADH1B	ENSG00000196616.12	0.055	219.853	-7.71	4.24e-93
C7	ENSG00000112936.18	0.15	221.95	-7.599	4.44e-79
ACTG2	ENSG00000163017.13	5.639	1284.6	-7.597	2.16e-45
CNN1	ENSG00000130176.7	6.164	1206.57	-7.397	1.44e-55
RP11-394O4.5	ENSG00000269936.3	0.8	266.113	-7.213	4.2e-74
ACTA2-AS1	ENSG00000180139.11	0.28	174.719	-7.101	4.67e-71
ADAM33	ENSG00000149451.17	1.18	296.933	-7.095	6.27e-58
LMOD1	ENSG00000163431.12	1.745	302.92	-6.791	3.26e-72
CCL14	ENSG00000276409.4	2.13	288.894	-6.533	6.42e-52
FHL1	ENSG00000022267.16	4.36	491.96	-6.523	8.37e-66
PLN	ENSG00000198523.5	0.315	102.309	-6.296	5.31e-71
PTGER3	ENSG00000050628.20	0.265	98.148	-6.292	5.93e-64
HSPB7	ENSG00000173641.17	0.53	115.719	-6.253	2.51e-77
DIO3OS	ENSG00000258498.6	0.625	118.981	-6.206	5.79e-76
APOD	ENSG00000189058.8	4.17	369.952	-6.165	3.58e-41
CHRDL2	ENSG00000054938.15	0.4	97.342	-6.134	2.19e-52
DPT	ENSG00000143196.4	0.28	86.073	-6.088	5.58e-75
PGM5	ENSG00000154330.12	1.824	181.735	-6.016	4.79e-64
PDLIM3	ENSG00000154553.13	1.875	180.755	-5.982	2.97e-57
CHRDL1	ENSG00000101938.14	0.46	91.012	-5.978	1.13e-63
ACTA2	ENSG00000107796.12	88.33	5460.43	-5.934	3.67e-53
PGM5-AS1	ENSG00000224958.5	0.13	66.611	-5.903	4.03e-63
PTGIS	ENSG00000124212.5	0.5	86.762	-5.871	5.96e-79
TNXB	ENSG00000168477.17	1.97	169.037	-5.839	5.97e-62
PRELP	ENSG00000188783.5	1.125	120.308	-5.835	2.48e-71
RERG	ENSG00000134533.6	1.21	124.034	-5.822	3.19e-73
MASP1	ENSG00000127241.16	0.37	74.372	-5.782	1.6e-68
FXYD1	ENSG00000266964.5	3.625	252.632	-5.777	8.41e-54
MYLK	ENSG00000065534.18	7.975	484.28	-5.757	1.81e-54
MEG3	ENSG00000214548.14	2.835	200.185	-5.713	1.87e-45
TAGLN	ENSG00000149591.16	144.757	7543.93	-5.694	3.08e-49
MAMDC2	ENSG00000165072.9	0.24	59.511	-5.609	8.89e-84
MIR143HG	ENSG00000249669.7	0.22	58.298	-5.603	5.81e-77
OGN	ENSG00000106809.10	0.085	50.39	-5.566	7.37e-68
LCN6	ENSG00000267206.5	0.05	47.841	-5.54	7.51e-60
SYNPO2	ENSG00000172403.10	1.39	109.621	-5.532	5.37e-74
CSDC2	ENSG00000172346.14	0.83	82.572	-5.513	2.32e-73
NCAM1	ENSG00000149294.16	0.895	80.442	-5.426	7.19e-54
CACNA1H	ENSG00000196557.10	1.125	89.56	-5.413	5.39e-85
PPP1R12B	ENSG00000077157.20	2.84	160.785	-5.397	2.89e-68
TCF23	ENSG00000163792.6	0.05	42.81	-5.383	3.97e-86
SPARCL1	ENSG00000152583.12	27.437	1165.55	-5.358	7.2e-56
AL442127.1	ENSG00000278371.2	0	39.42	-5.337	6.56e-18
HAND2-AS1	ENSG00000237125.8	0.545	59.738	-5.297	4.03e-65
DPP6	ENSG00000130226.16	0.34	51.118	-5.282	1.15e-42
LGI4	ENSG00000153902.13	0.47	55.78	-5.271	8.85e-87
MRGPRF	ENSG00000172935.8	2.68	141.023	-5.27	9.17e-69
JPH2	ENSG00000149596.6	0.365	51.31	-5.26	2.27e-77

## Sheet: ucs
Gene Symbol	Gene ID	Median (Tumor)	Median (Normal)	Log2(Fold Change)	adjp
MYH11	ENSG00000133392.16	1.8	1440	-9.007	7.91e-32
ADH1B	ENSG00000196616.12	0.05	236.729	-7.823	2.8e-30
ACTA2-AS1	ENSG00000180139.11	0.32	200.033	-7.251	3.13e-37
CNN1	ENSG00000130176.7	7.31	1215.64	-7.194	1.04e-23
LMOD1	ENSG00000163431.12	1.36	316.684	-7.073	6.73e-30
RP11-394O4.5	ENSG00000269936.3	1.16	288.794	-7.068	1.89e-33
ACTG2	ENSG00000163017.13	11.14	1326.86	-6.773	5.26e-13
C7	ENSG00000112936.18	1.12	224.69	-6.734	7.26e-15
DES	ENSG00000175084.11	22.27	2287.73	-6.62	1.34e-12
PLN	ENSG00000198523.5	0.26	103.349	-6.372	2.2e-27
PTGER3	ENSG00000050628.20	0.32	108.019	-6.368	1.64e-26
PRELP	ENSG00000188783.5	0.76	127.969	-6.195	2.74e-19
ACTA2	ENSG00000107796.12	93.292	5824.83	-5.949	9.16e-22
CCL14	ENSG00000276409.4	3.68	275.345	-5.884	1.8e-18
TAGLN	ENSG00000149591.16	129.804	7710.72	-5.882	1.14e-20
DIO3OS	ENSG00000258498.6	1.35	132.945	-5.833	5.99e-27
ADAM33	ENSG00000149451.17	4.66	320.915	-5.83	7.23e-26
AL442127.1	ENSG00000278371.2	0	55.37	-5.817	6.85e-07
LCN6	ENSG00000267206.5	0.04	56.838	-5.797	1.77e-25
MYLK	ENSG00000065534.18	8.52	522.033	-5.78	1.14e-18
DPP6	ENSG00000130226.16	0.17	53.668	-5.546	1.32e-16
TCF23	ENSG00000163792.6	0.08	49.275	-5.541	5.66e-27
MIR143HG	ENSG00000249669.7	0.41	64.139	-5.53	1.36e-34
MAMDC2	ENSG00000165072.9	0.38	62.701	-5.529	5.18e-31
HAND2-AS1	ENSG00000237125.8	0.5	68.249	-5.529	3.91e-31
DPT	ENSG00000143196.4	0.91	84.389	-5.482	6.84e-13
ADIRF	ENSG00000148671.13	5.55	283.292	-5.44	3.69e-19
HSPB7	ENSG00000173641.17	2.47	147.661	-5.421	8.67e-16
PGM5-AS1	ENSG00000224958.5	0.98	83.83	-5.421	1.63e-15
MFAP5	ENSG00000197614.10	1.61	107.608	-5.379	6.96e-06
ACKR1	ENSG00000213088.9	1.71	107.933	-5.329	3.15e-14
PPP1R12B	ENSG00000077157.20	3.31	163.567	-5.255	1.66e-25
ZBTB16	ENSG00000109906.13	0.17	43.41	-5.246	4.31e-23
MASP1	ENSG00000127241.16	1.05	75.892	-5.229	1.85e-19
CACNA1H	ENSG00000196557.10	1.62	93.863	-5.178	1.1e-20
TNFAIP8L3	ENSG00000183578.5	0.59	54.24	-5.119	3.11e-25
PGR	ENSG00000082175.14	0.11	36.334	-5.072	2.29e-20
CHRDL2	ENSG00000054938.15	2.03	100.596	-5.067	1.06e-12
RSPO1	ENSG00000169218.13	0.37	44.674	-5.059	2.08e-24
SYNPO2	ENSG00000172403.10	2.28	107.675	-5.05	5.08e-22
KCNMB1	ENSG00000145936.8	0.49	48.005	-5.04	6.29e-27
PGM5	ENSG00000154330.12	4.68	185.155	-5.034	1.1e-21
SPARCL1	ENSG00000152583.12	34.99	1166.77	-5.02	6.38e-21
ESR1	ENSG00000091831.21	0.88	58.3	-4.979	2.62e-25
RAMP1	ENSG00000132329.10	22.67	738.088	-4.965	4.18e-22
MRVI1	ENSG00000072952.18	1.02	61.965	-4.962	1.77e-26
MEG3	ENSG00000214548.14	6.46	221.981	-4.902	1.27e-06
APOD	ENSG00000189058.8	12.38	398.006	-4.898	3.92e-11
CBX7	ENSG00000100307.12	2.32	97.73	-4.894	4.91e-35
ADCY4	ENSG00000129467.13	2.24	92.139	-4.845	6.42e-30
